# Supplementary material for: Inferring putative ancient whole-genome duplications in the 1000 Plants (1KP) initiative: access to gene family phylogenies and age distributions
Source: Gigascience. 2020 Feb 11;9(2):giaa004. doi: 10.1093/gigascience/giaa004 (PMC7011446; doi:10.1093/gigascience/giaa004)
Supplement: giaa004_Supplemental_Table [file giaa004_supplemental_table.xlsx]

## Sheet: Sheet1
	WGD	Genus	Species	Order	1kp code	MAPS inferences	Ks plot inferences	References	Links
1	Flowering plants WGD	Amborella	trichopoda	Amborellales	AMBOα	Accurate	Accurate	Amborella Genome Project 2013 Science	http://science.sciencemag.org/content/342/6165/1241089.long
2	Brassicaceae WGD	Arabidopsis	halleri	Brassicales	ARTHα	Accurate	Accurate	Bowers et al. 2003 Nature	https://www.nature.com/articles/nature01521
3	Brassicales WGD	Tarenaya	hassleriana	Brassicales	ARTHβ	Accurate	Accurate	Cheng et al. 2013 Plant Cell	http://www.plantcell.org/content/plantcell/early/2013/08/27/tpc.113.113480.full.pdf
4	Eudicot WGD	Vitis	vinifera	Vitales	ARTHγ	Accurate	Accurate	Jalion et al. 2007 Nature	https://www.nature.com/articles/nature06148
5	Crassulaceae WGD	Kalanchoe	fedtschenkoi	Saxifragales	CRAPα	Accurate	Accurate	Yang et al. 2017 Nature Communications	https://www.nature.com/articles/s41467-017-01491-7
6	Salvinia WGD	Salvinia	cucullata	Salviniales	CYATγ	Accurate	Accurate	Li et al. 2018 Nature Plants	https://www.nature.com/articles/s41477-018-0188-8
7	Fabaceae WGD	Lotus	japonicus	Fabales	GLSOβ	Accurate	Accurate	Cannon et al. 2006 PNAS	https://www.pnas.org/content/103/40/14959
8	Dc-b	Daucus	carota	Apiales	HEHEα	Accurate	Accurate	Iorizzo et al. 2016 Nature Genetics	https://www.nature.com/articles/ng.3565
9	Malvaceae WGD	Gossypium	arboreum	Malvales	HICAα	Accurate	Accurate	Paterson et al. 2012 Nature	https://www.nature.com/articles/nature11798
10	Convulvulaceae WGD	Ipomoea	nil	Solanales	IPQUα	Accurate	Accurate	Hoshino et al. 2016 Nature Communications	https://www.nature.com/articles/ncomms13295
11	Solanaceae WGD	Solanum	lycopersicum	Solanales	LYBAα	Accurate	Accurate	Tomato Genome Consortium 2012 Nature;	https://www.nature.com/articles/nature11119
12	Apple WGD	Malus	domestica	Rosales	MADOα	Accurate	Accurate	Daccord et al. 2017 Nature Genetics	https://www.nature.com/articles/ng.3886
13	Musa WGD	Musa	acuminata	Zingiberales	MUACα	Accurate	Accurate	D'Hont et al. 2012 Nature	https://www.nature.com/articles/nature11241
14	Palm WGD	Elaeis	guineensis	Arecales	NYFRα	Accurate	Accurate	Singh et al. 2013 Nature	https://www.nature.com/articles/nature12309
15	Poaceae WGD	Oryza	sativa	Poales	ORSAα	Accurate	Accurate	Jiao et al. 2014 Plant Cell	http://www.plantcell.org/content/26/7/2792.short
16	sigma Monocot WGD	Ananas	comosus	Poales	ORSAβ	Accurate	Accurate	Ming et al. 2015 Nature Genetics	https://www.nature.com/articles/ng.3435
17	Tau Monocot WGD	Musa	acuminata	Zingiberales	ORSAγ	Accurate	Accurate	Jiao et al. 2014 Plant Cell	http://www.plantcell.org/content/26/7/2792.short
18	Papaveraceae WGD	Papaver	somniferum	Ranunculales	PASOα, PASOβ	Accurate	Accurate	Guo et al. 2018 Science	http://science.sciencemag.org/content/362/6412/343
19	Ranunculales WGD	Aquilegia	coerulea	Ranunculales	PASOβ	Accurate	Accurate	Aköz and Magnus Nordborg, 2019 bioRxiv	https://www.nature.com/articles/s41467-018-03423-5
20	Physcomitrella WGD	Physcomitrella	patens	Funariales	PHPAα	Accurate	Accurate	Rensing et al. 2007 Science; Lang et al. 2018 The Plant Journal	https://onlinelibrary.wiley.com/doi/full/10.1111/tpj.13801
21	Salicaceae WGD	Populus	trichocarpa	Malpighiales	SAACα	Accurate	Accurate	Tuskan et al. 2006 Science	http://science.sciencemag.org/content/313/5793/1596
22	Seagrass WGD	Zostera	marina	Alismatales	SALAα	Accurate	Accurate	Olsen et al. 2016 Nature	https://www.nature.com/articles/nature16548#supplementary-information
23	Liriodendron WGD	Liriodendron	chinense	Magnoliales	SASSβ, E16	Accurate	Accurate	Chen et al. 2018 Nature Plants	https://www.nature.com/articles/s41477-018-0323-6
24	Orchidaceae WGD	Dendrobium	catenatum	Asparagales	VAPLα	Accurate	Accurate	Zhang et al. 2017 Nature; Yuan et al. 2018 Nature Communications	https://www.nature.com/articles/s41467-018-03423-5
25	Heliantheae WGD	Helianthus	annuus	Asterales	XASTα	Accurate	Accurate	Badouin et al 2017 Nature	https://www.nature.com/articles/nature22380
26	Compositae WGD	Helianthus	annuus	Asterales	XASTβ	Accurate	Accurate	Badouin et al 2017 Nature	https://www.nature.com/articles/nature22380
27	No additional ancient WGD	Beta	vulgaris	Caryophyllales	NA	Accurate	Accurate	Dohm et al. 2013 Nature	https://www.nature.com/articles/nature12817
28	No additional ancient WGD	Theobroma	cacao	Malvales	NA	Accurate	Accurate	Argout et al. 2011 Nature Genetics	https://www.nature.com/articles/ng.736
29	No additional ancient WGD	Prunus	avium	Rosales	NA	Accurate	Accurate	Shirasawa et al. 2017 DNA Research	https://academic.oup.com/dnaresearch/article/24/5/499/3835854
30	No additional ancient WGD	Carica	papaya	Brassicales	NA	Accurate	Accurate	Ming et al. 2008 Nature	https://www.nature.com/articles/nature06856
31	Amaranthaceae WGD	Amaranthus	hypochondriacus	Caryophyllales	AMREα	Accurate	Accurate	Clouse et al. 2016 The Plant Genome	https://dl.sciencesocieties.org/publications/tpg/articles/9/1/plantgenome2015.07.0062
32	Azolla WGD	Azolla	filiculoides	Salviniales	AZOLα	Accurate	Accurate	Li et al. 2018 Nature Plants	https://www.nature.com/articles/s41477-018-0188-8
33	Cleomaceae WGD	Tarenaya	hassleriana	Brassicales	CLGYα	Accurate	Accurate	Cheng et al. 2013 Plant Cell	http://www.plantcell.org/content/plantcell/early/2013/08/27/tpc.113.113480.full.pdf
34	Pomegranate WGD	Punica	granatum	Myrtales	LAINα	Accurate	Accurate	Qin et al. 2017 The Plant Journal	https://onlinelibrary.wiley.com/doi/full/10.1111/tpj.13625
35	Nelumbo WGD	Nelumbo	nucifera	Proteales	NENUα	Accurate	Accurate	Ming et al. 2013 Genome Biology	https://genomebiology.biomedcentral.com/articles/10.1186/gb-2013-14-5-r41
36	No additional ancient WGD	Selaginella	moellendorffii	Selaginellales	NA	Accurate	Accurate	Banks et al. 2011 Science	http://science.sciencemag.org/content/332/6032/960.long
37	Lauraceae WGD	Cinnamomum	kanehirae	Laurales	SASSα, SASSβ	Accurate	Accurate	Chaw et al. 2019 Nature Plants	https://www.nature.com/articles/s41477-018-0337-0?WT.feed_name=subjects_plant-sciences
38	Diospyros WGD	Diospyros	lotus	Ericales	DIOSα	False negative	Accurate	Akagi et al. 2019 BioRxiv	https://www.biorxiv.org/content/biorxiv/early/2019/05/05/628537.full.pdf
39	Lamiales WGD	Antirrhinum	majus	Lamiales	ANMAα	False negative	Accurate	Wang et al. 2014 Genome Biology	https://genomebiology.biomedcentral.com/articles/10.1186/gb-2014-15-2-r39
40	Ericales WGD	Camellia	chinensis	Ericales	ACCHβ	False negative	Accurate	Wei et al. 2018 PNAS	https://www.ncbi.nlm.nih.gov/pmc/articles/PMC5939082/
41	Oleaceae WGD	Fraxinus	excelsior	Lamiales	OLEUβ, OLEUα	False negative	Accurate	Sollars et al. 2016 Nature; Unver et al. 2017 PNAS	https://www.nature.com/articles/nature20786
42	βSP WGD	Spirodela	polyrhiza	Alismatales	SPPOα	False negative	Accurate	Wang et al., 2014 Nature Communications	https://www.nature.com/articles/ncomms4311
43	Eucalyptus WGD	Eucalyptus	grandis	Myrtales	SYMIα	False negative	Accurate	Myburg et al. 2014 Nature	https://www.nature.com/articles/nature13308
44	Ad-beta WGD	Actinidia	chinensis	Ericales	ACCHα	NA	Accurate	Huang et al. 2013 Nature Communications	https://www.nature.com/articles/ncomms3640
45	Dc-a	Daucus	carota	Apiales	ANGRα	NA	Accurate	Iorizzo et al. 2016 Nature Genetics	https://www.nature.com/articles/ng.3565
46	Brassica WGDs	Brassica	oleracea	Brassicales	BRNIα	NA	Accurate	Liu et al. 2014 Nature Communications	https://www.nature.com/articles/ncomms4930
47	Glycine WGD	Glycine	max	Fabales	GLSOα	NA	Accurate	Schmutz et al. 2010 Nature	https://www.nature.com/articles/nature08670
48	Hibiscus WGD	Hibiscus	syriacus	Malvales	HICAβ	NA	Accurate	Kim et al. 2017 DNA research	https://www.ncbi.nlm.nih.gov/pmc/articles/PMC5381346/
49	Juglans WGD	Juglans	regia	Fagales	JUNIα	NA	Accurate	Luo et al. 2015 BMC Genomics; Martinez-Garcia et al. 2016 The Plant Journal	https://onlinelibrary.wiley.com/doi/full/10.1111/tpj.13207
50	Lupinus WGT	Lupinus	angustifolius	Fabales	LUPOα	NA	Accurate	Hane et al. 2016 Plant Biotechnology Journal	https://onlinelibrary.wiley.com/doi/full/10.1111/pbi.12615
51	Cassava WGD	Manihot	esculenta	Malpighiales	MAESα	NA	Accurate	Wang et al. 2014 Nature Communications	https://www.nature.com/articles/ncomms6110
52	No additional ancient WGD	Chenopodium	quinoa	Caryophyllales	NA	NA	Accurate	Jarvis et al. 2017 Nature	https://www.nature.com/articles/nature21370
53	No additional ancient WGD	Betula	pendula	Fagales	NA	NA	Accurate	Salojärvi et al. 2017 Nature Genetics	https://www.nature.com/articles/ng.3862
54	No additional ancient WGD	Castanea	mollissima	Fagales	NA	NA	Accurate	Staton et al. 2015 BMC Genomics	https://bmcgenomics.biomedcentral.com/articles/10.1186/s12864-015-1942-1
55	No additional ancient WGD	Quercus	lobata	Fagales	NA	NA	Accurate	Plomion et al. 2018 Nature Plants	https://www.nature.com/articles/s41477-018-0172-3
56	No additional ancient WGD	Ricinus	communis	Malpighiales	NA	NA	Accurate	Chan et al. 2010 Nature Biotechnology	https://www.nature.com/articles/nbt.1674
57	No additional ancient WGD	Cephalotus	follicularis	Oxalidales	NA	NA	Accurate	Fukushima et al. 2017 Nature Ecology & Evolution	https://www.nature.com/articles/s41559-016-0059
58	No additional ancient WGD	Ficus	carica	Rosales	NA	NA	Accurate	Mori et al. 2017 Scientific Reports	https://www.ncbi.nlm.nih.gov/pmc/articles/PMC5264649/
59	No additional ancient WGD	Morus	notabilis	Rosales	NA	NA	Accurate	He et al. 2013 Nature Communications	https://www.nature.com/articles/ncomms3445
60	No additional ancient WGD	Ziziphus	jujuba	Rosales	NA	NA	Accurate	Huang et al. 2016 PLOS Genetics	https://journals.plos.org/plosgenetics/article?id=10.1371/journal.pgen.1006433
61	No additional ancient WGD	Citrus	sinensis	Sapindales	NA	NA	Accurate	Xu et al. 2012 Nature Genetics	https://www.nature.com/articles/ng.2472
62	No additional ancient WGD	Nicotiana	tabacum	Solanales	NA	NA	Accurate	Sierro et al. 2014 Nature Communications	https://www.nature.com/articles/ncomms4833
63	Polygonaceae WGD	Fagopyrum	tataricum	Caryophyllales	POCNα	NA	Accurate	Zhang et al. 2017 Molecular Plant	https://www.sciencedirect.com/science/article/pii/S1674205217302435
64	Mangrove WGD	Rhizophora	apiculata	Malpighiales	RHMAα	NA	Accurate	Xu et al. 2017 National Science Review	https://academic.oup.com/nsr/article/4/5/721/3861360
65	Utricularia WGD	Utricularia	gibba	Lamiales	UTRIα	NA	Accurate	Ibarra-Laclette et al. 2013 Nature	https://www.nature.com/articles/nature12132

## Sheet: Sheet2
	Ks Plots	MAPS
Consistent	65	37	Accurate
False Negative	0	6	False negative
False Positive	0	0	False positive
